# Supplementary material for: Robotic versus Laparoscopic Liver Resections for Colorectal Metastases: A Systematic Review and Meta-Analysis
Source: Cancers (Basel). 2024 Apr 22;16(8):1596. doi: 10.3390/cancers16081596 (PMC11048946; doi:10.3390/cancers16081596)
Supplement: Supplementary file 1 [file cancers-16-01596-s001.zip]

Archive with 1 entries (1 files):
- cancers-2940885-supplementary.pdf
